# Supplementary material for: Meta-analytical analysis on components released from resin-based dental materials
Source: Clin Oral Investig. 2022 Jul 23;26(10):6015–41. doi: 10.1007/s00784-022-04625-4 (PMC9525379; doi:10.1007/s00784-022-04625-4)
Supplement: Supplementary file 1 — Supplementary file1 (XLSX 15 KB) [file 784_2022_4625_MOESM1_ESM.xlsx]

## Sheet: List 1
	Authors	Title	Journal	Resin Based Material	Analytical method	Incubation solvent	Sample form	Sample diameter (mm)	Sample thickness (mm)	Calculated sample surface (mm2)	Calculated sample volume (mm3)	Inhibition layer
1	Alshali RZ, Salim NA, Sung R, Satterthwaite JD, Silikas N.	Analysis of long-term monomer elution from bulk-fill and conventional resin-composites using high performance liquid chromatography	Dent Mater 2015;31:1587–1598	Resin based filling materials (Bulk fill and conventional filling materials)	HPLC	70% ethanol/water solution Distilled water Artificial saliva Volume: 1.5 ml Temperature: 37 ◦ C Analysis intervals: 24 hours, 1 month, 3 months	Disc	4	4	75.398	50.265	Absent
2	Atabek D, Aydintug I, Alaçam A, Berkkan A.	The Effect of Temperature on Bisphenol: An Elution from Dental Resins	J Contemp Dent Pract 2014;15(5):576-80	Resin based composites (filling materials containing and non containing BPA)	HPLC	75% ethanol/water solution Volume: 2 ml Temperature: 37 ◦ C Analysis intervals: 1,6,24 hours and 2,3,4,5,6 days	Disc	6	2	94.248	56.549	Absent
3	Barutcigil K, Dündar A, Batmaz SG, Yıldırım K, Barutçugil Ç	Do resin based composite CAD/CAM blocks release monomers?	Clin Oral Investig 2021;25(1):329-336	Resin based CAD/CAM materials	HPLC	75% ethanol/water solution Volume: 5 ml Temperature: room temperature Analysis intervals: 1 hour, 24 hours, and 90 days	Block 5×5×4 mm			130	100	Absent
4	Bationo R, Rouamba A, Diarra A, Beugré-Kouassi MLA, Beugré JB, Jordana F	Cytotoxicity evaluation of dental and orthodontic light-cured composite resins	Clin Exp Dent Res 2021;7(1):40-48	Resin based composites (orthodontic and filling materials)	GC/MS	Fibroblastic medium Volume: 400 μl Temperature: 37 °C Analysis interval: 24 hours	Disc	10	1	188.496	78.54	Absent
5	BezginT., CimenC., Ozalp N.	Evaluation of Residual Monomers Eluted from Pediatric DentalRestorative Materials	Biomed Res Int. 2021 Sep 16;2021:6316171	Resin based filling materials (Bulk fill, conventonal filling materials, compomer)	HPLC	75% ethanol/water solution¨ Volume: 1,5 ml Temperature: room temperature Analysis intervals: 24 hours, 48 hours, 72 hours	Disc	3	4	51.8	28.3	Absent
6	Cebe MA, Cebe F, Cengiz MF, Cetin AR, Arpag OF, Ozturk B	Elution of monomer from different bulk fill dental composite resins	Dental Materials 2015;31(7):e141-9	Resin based composites (bulk fill)	HPLC	75% ethanol/water solution Volume: 0,5 ml Temperature: room temperature Analysis intervals: 10 min, 1 hour, 24 hours, 30 days	Disc	5	4	102.102	78.54	Present
7	De Nys S, Putzeys E, Vervliet P, Covaci A, Boonen I, Elskens M, Vanoirbeek J, Godderis L, Van Meerbeek B, Van Landuyt KL, Duca RC	A novel high-sensitivity UPLC-MS/MS method for the evaluation of Bisphenol A leaching from dental materials	Scientific Reports 2018;8(1):6981	Resin based composites (filling materials)	UPLC - MS/MS	Artificial saliva Volume: 1 ml Temperature: 37 °C Analysis intervals: 1 to 7 days	Disc	5.5	2	58.3	47.517	Present
8	Durner J, Stojanovic M, Urcan E, Spahl W, Haertel U, Hickel R, Reichl FX	Effect of hydrogen peroxide on the three-dimensional polymer network composites	Dent Mater 2011;27(6):573-80	Resin based composites (filling materials)	GC/MS	Methanol Volume: 100mg/ml Temperature: 37 °C Analysis intervals:1 day, 7 days	Disc	6	2021-08-01	90.4	50.894	Absent
9	Furche S, Hickel R, Reichl FX, van Landuyt K, Shehata M, Durner J	Quantification of elutable substances from methacrylate based sealers and their cytotoxicity effect on with human gingival fibroblasts	Dent Mater 2013;29(6):618-25	Resin based dental sealers	GC/MS	Distilled water Methanol Temperature: 37 °C Volume: 100mg/ml Analysis intervals: 1, 3, 7 days	Disc	5	2	70.686	39.27	Absent
10	Gul P, Alp HH, Özcan M	Monomer release from bulk-fill composite resins in different curing protocols	J Oral Sci 2020;62(3):288-292	Resin based composites (bulk fill)	HPLC	75% ethanol/water solution Volume: 1 ml Temperature: 4 °C Analysis interval: 24 hours	Disc	5	4	102.102	78.54	Absent
11	Hatipoglu, O.; Turumtay, E. A.; Saygin, A. G	Evaluation of monomer elution, microhardness, and roughness of experimental dental composite resins prepared from Bis-EFMA, a novel monomer system	Polymer Composites - Volume 43, Issue 1, pp. 584-592	Resin based composites (experimental and commercial filling materials)	HPLC-DAD	75% ethanol/water solution Volume: 1.5 ml Temperature: 37 ◦ C Analysis intervals: 1,3,7 days	Disc	5	2	33	14.2	Present
12	Högg C, Maier M, Dettinger-Maier K, He X, Rothmund L, Kehe K, Hickel R, Reichl FX	Effect of various light curing times on the elution of composite components	Clin Oral Investig 2016;20(8):2113-2121	Resin based composites (filling materials)	GC/MS	Methanol Distilled water Volume: 1ml Temperature: 37 °C Analysis interval: 1, 3, 7 days	Disc	6	2	94.248	56.549	Absent
13	Kurt A, Altintas SH, Kiziltas MV, Tekkeli SE, Guler EM, Kocyigit A, Usumez A	Evaluation of residual monomer release and toxicity of self-adhesive resin cements	Dent Mater J 2018;37(1):40-48	Resin based self-adhesive cements	HPLC	Artificial saliva, Volume: 1,5ml Temperature: 37 °C Analysis intervals: 1 hour, 24 hours, 72 hours	Disc	5	0.5	47.124	9.817	Absent
14	Kwon HJ, Oh YJ, Jang JH, Park JE, Hwang KS, Park YD	The effect of polymerization conditions on the amounts of unreacted monomer and bisphenol A in dental composite resins	Dent Mater J 2015;34(3):327-35	Resin based composites (filling materials)	HPLC	Methanol Volume: 1ml Temperature: room temperature Analysis interval: 24 hours	Disc	8	2	150.796	100.531	Absent
15	Mourouzis P, Andreasidou E, Samanidou V, Tolidis K	Short-term and long-term release of monomers from newly developed resin-modified ceramics and composite resin CAD-CAM blocks	J Prosthet Dent 2020;123(2):339-348	Resin based CAD CAM blocks	HPLC	Distilled water Ethanol solution Volume: 8 ml Analysis intervals: 1day, 7 days, 30 days, 60 days	Square 10x10x2mm			280	200	Absent
16	Nocca G, Iori A, Rossini C, Martorana GE, Ciasca G, Arcovito A, Cordaro M, Lupi A, Marigo L	Effects of barriers on chemical and biological properties of two dual resin cements	Eur J Oral Sci 2015;123(3):208-14	Resin based dual cure cements	HPLC	DMEM (Dulbecco’s modified Eagle’s medium) Volume: 2ml Temperature: 37 °C Analysis interval: 24 hours	Disc	6.5 mm	2021-01-29 00:06:00	78.618	19.91	Absent
17	Reichl FX, Löhle J, Seiss M, Furche S, Shehata MM, Hickel R, Müller M, Dränert M, Durner J	Elution of TEGDMA and HEMA from polymerized resin-based bonding systems	Dent Mater 2012;28(11):1120-5	Adhesive systems	GC-MS	Distilled water Methanol Volume: 1 ml Temperature: 37 °C Analysis intervals: 1, 2, 5, 20, 30 days	Vials of (total volume 1.8 ml, 1 cm diameter, 2 cm total height )	10	7	376.991	549.779	Present
18	Rothmund L, Reichl FX, Hickel R, Styllou P, Styllou M, Kehe K, Yang Y, Högg C	Effect of layer thickness on the elution of bulk-fill composite components	Dent Mater 2017;33(1):54-62	Resin based composites (bulk fill)	GC/MS	Distilled water Methanol Volume: 1 ml Temperature: 37 °C Analysis intervals: 24 hour, 7 days	Disc	6	Three different thicknesses: 2mm, 4mm, 6mm	94.3; 132.0; 169.7	56.6; 113.1; 169.7	Absent
19	Schuster L, Rothmund L, He X, Van Landuyt KL, Schweikl H, Hellwig E, Carell T, Hickel R, Reichl FX, Högg C	Effect of Opalescence (R) bleaching gels on the elution of dental composite components	Dent Mater 2015;31(6):745-57	Resin based composites (filling materials)	GC/MS	Distilled water Methanol Volume: 1 ml Temperature: 37 °C Analysis intervals: 1 day, 7 days	Disc	6	1.9	92.36	53.721	Absent
20	Schuster L, Reichl FX, Rothmund L, He X, Yang Y, Van Landuyt KL, Kehe K, Polydorou O, Hickel R, Högg C	Effect of Opalescence (R) bleaching gels on the elution of bulk-fill composite components	Dent Mater 2016;32(2):127-35	Resin based composites (bulk fill)	GC/MS	Distilled water Methanol Volume: 1 ml Analysis intervals: 1 day, 7 days	Disc	6	1.9	92.36	53.721	Absent
21	Susila AV, Balasubramanian V	Correlation of elution and sensitivity of cell lines to dental composites	Dent Mater 2016;32(3):e63-72	Resin based composites (filling materials)	LC-MS	Distilled water Ethanol/water solution MEM (minimum essential medium) Volume: 1 ml Temperature: 37 °C Analysis intervals: 1 day, 2 months	Disc	5	2	51.025	39.27	Absent
22	Tichý A., Šimková M., VrbováR., Roubíčková A., Dušková M., Bradna M.	Bisphenol A Release from Dental Composites and Resin-Modified Glass Ionomers under Two Polymerization Conditions	Polymers 2022;14,46	Resin based filling materials and resin-modified glassionomers	LC-MS	Methanol Artificial saliva Volume: 2 ml Temperature: 37 ◦ C Analysis intervals: 1, 4, 9, 16, 35, 65, 130, 260 days	Disc	6	2	94.2	56.5	Absent
23	Yang Y, Reichl FX, Ilie N, Shi J, Dhein J, Hickel R, Högg C	Antioxidants as novel dental resin-composite component: Effect on elution and degree of conversion	Dent Mater 2019;35(4):650-661	Resin based composites (filling materials)	GC/MS,HPLC/UV/DAD, HPLC/FLD, FTIR	Distilled water Methanol Volume: 1 ml Temperature: 37 °C Analysis intervals: 1 day, 7 days	Disc	5	2	70.686	39.27	Absent
